# Supplementary material for: Impacts of Land Use and Water Quality on Macroinvertebrate Diversity Under Human Disturbance in the Lake Chaohu Basin, China
Source: Ecol Evol. 2025 Oct 30;15(11):e72415. doi: 10.1002/ece3.72415 (PMC12572828; doi:10.1002/ece3.72415)
Supplement: Supplementary file 1 — Appendix S1: ece372415‐sup‐0001‐AppendixS1.xlsx. [file ECE3-15-e72415-s002.xlsx]

## Sheet: Sheet1
Sample	Dominant_Landuse
1	Cropland
2	Forestland
3	Forestland
4	Forestland
5	Cropland
6	Cropland
7	Cropland
8	Cropland
9	Cropland
10	Cropland
11	Cropland
12	Cropland
13	Cropland
14	Cropland
15	Cropland
16	Cropland
17	Cropland
18	Cropland
19	Cropland
20	Cropland
21	Cropland
22	Cropland
23	Cropland
24	Cropland
25	Cropland
26	Cropland
27	Cropland
28	Built-up land
29	Cropland
30	Cropland
31	Built-up land
32	Built -up land
33	Cropland
34	Cropland
35	Cropland
36	Cropland
37	Cropland
38	Built -up land
39	Cropland
40	Cropland
41	Cropland
42	Cropland
43	Cropland
44	Cropland
45	Forestland
46	Forestland
47	Forestland
48	Forestland
49	Forestland
50	Forestland
51	Forestland
52	Forestland
53	Cropland
54	Cropland
55	Cropland
56	Cropland
57	Cropland
58	Cropland
59	Cropland
60	Cropland
61	Cropland
62	Cropland
63	Cropland
64	Cropland
65	Built -up land
66	Cropland
67	Built -up land
68	Cropland
69	Cropland
70	Cropland
71	Cropland
72	Cropland
73	Cropland
74	Cropland
75	Cropland
76	Cropland
77	Cropland
78	Cropland
79	Forestland
80	Cropland
81	Cropland
82	Cropland
83	Cropland
84	Cropland
85	Cropland
86	Cropland
87	Cropland
88	Cropland
89	Built -up land
90	Cropland
91	Cropland
92	Cropland
93	Forestland
94	Cropland
95	Forestland
96	Cropland
97	Forestland
98	Forestland
99	Cropland
100	Cropland
101	Cropland
102	Cropland
103	Cropland
104	Forestland
105	Cropland
106	Cropland
107	Cropland
108	Cropland
109	Cropland
110	Cropland
111	Cropland
112	Cropland
113	Cropland
114	Forestland
115	Cropland
116	Cropland
117	Cropland
118	Cropland
119	Cropland
120	Cropland
121	Cropland
122	Cropland
123	Forestland
124	Cropland
125	Cropland
126	Cropland
127	Cropland
128	Built -up land
129	Forestland
130	Cropland
131	Cropland
132	Cropland
133	Cropland
134	Forestland
135	Cropland
136	Cropland
137	Cropland
138	Built -up land
139	Cropland
140	Forestland
141	Forestland
142	Cropland
143	Cropland
144	Forestland
145	Cropland
146	Cropland
147	Cropland
148	Cropland
149	Cropland
150	Cropland
