# Supplementary material for: Impacts of Land Use and Water Quality on Macroinvertebrate Diversity Under Human Disturbance in the Lake Chaohu Basin, China
Source: Ecol Evol. 2025 Oct 30;15(11):e72415. doi: 10.1002/ece3.72415 (PMC12572828; doi:10.1002/ece3.72415)
Supplement: Supplementary file 2 — Appendix S2: ece372415‐sup‐0002‐AppendixS2.xlsx. [file ECE3-15-e72415-s001.xlsx]

## Sheet: Original data
Sample	Hippeutis	Polypedilum	Acuticosta	Branchiura	Anodonta	Limnoperna	Parafossarulus	Alocinma	Stenothyra	Bellamya	Cricotopus	Unio	Semisulcospira	Physa	Radix	Corbicula	Chironomus	Glossiphonia	Clinotanypus	Tanytarsus	Cryptochironomus	Choroterpes	Heptagenia	Neochauliodes	Neocaridina	Limnodrilus	Siphlomurus	Serratella	Uracanthella	Orthocladius	Eukiefferiella	Baetiella	Epeorus	Sinictinogomphus	Sphaerium	Einfeldia	Dicrotendipes	Macrobrachium	Lamprotula	Glyptotendipes	Elophila	Hirudo	Procladius	Orientogomphus	Spirosperma	Cipangopaludina	Tanypus	Exopalaemon	Propsilocerus
1	6.66667	1.66667	3.33333	0.833333	6.66667	35	70.8333	11.6667	1.66667	280	3.33333	5	300	15	11.6667	7.5
2	4.7619			4.7619						1.90476	0.952381			8.57143	154.286		0.952381	0.952381	12.381	1.90476	0.952381
3										2.22222	8.88889			2.22222					2.22222	8.88889		1.11111	12.2222	1.11111	11.1111	2.22222	1.11111	1.11111
4														43	42								148	1				6	13	1	1	6	1
5		2.22222					12.7778			8.88889	1.11111		8.88889		13.3333	8.88889			2.22222															3.33333	7.77778
6							1.90476			1.90476	0.952381							81.9048							101.905
7		6.66667								51.1111		2.22222	4.44444		3.33333	3.33333														4.44444
8		4.66667								84	1.33333	0.666667	36		1.33333	3.33333		0.666667					0.666667
9		4				3.33333				31.3333	4	3.33333	11.3333	0.666667	0.666667			0.666667								0.666667										2
10		3.43137	0.980392		2.94118		0.980392	0.980392	0.980392	100	16.6667	0.980392	86.2745	15.6863	2.94118	42.1569	0.980392	0.980392	1.96078						1.96078												2.94118	2.94118
11		0.833333			1.25	26.6667	21.6667			21.6667	2.5		5.83333	10	60	1.66667									5										1.66667		0.833333	0.833333
12		6.66667		0.833333		4.16667	0.833333			9.16667	9.16667				5	1.66667					5																		0.833333	0.833333
13		3.33333					3.33333			105.833	7.5			0.833333	15		5								89.1667															0.833333
14	4.16667	0.833333				22.5	1.25			43.3333					7.5										45															0.833333	0.833333
15	16.6667			2			0.666667			0.666667	39.1667			12.6667	1.33333		10.8333								0.666667	1.33333														1.66667		0.666667
16							0.833333		0.833333	1.66667	6.66667			3.33333	3.33333		2.5	0.833333								1.66667											1.66667			0.833333
17			0.666667				1.33333	2.66667		10	1.33333			2.66667	6
18		8.66667					8.66667	4.66667		22.6667					0.666667	0.666667	12									2.66667											1.33333	20		3.33333			0.666667
19				160																						35413.3
20				4						9.33333	2.66667						1.33333									4
21				7.40741			39.2593	106.667		19.2593			1.48148		4.44444			2.96296							4.44444	20.7407																		1.48148	16.2963
22				9.33333	1.33333		17.3333	80		5.33333		1.33333	2.66667		4	8	1.33333	10.6667								4																			9.33333
23					0.666667		9.66667	5.33333		23.3333	4.66667				3.33333		3.33333	1								6											1.33333									0.666667	0.666667
24				2.66667			6.33333	12		4		1.33333	0.666667			2.66667		1.33333							3.33333	2																	0.666667		1.33333			2
25				0.666667			2			5.33333			1.33333																							0.666667													1.33333
26					1.33333		24.6667	44		58.6667			1.33333			3.33333		0.666667																	0.666667
27		0.740741			0.740741					8.14815	0.740741				2.96296			3.33333							7.40741																		0.740741
28										9.62963	3.7037				0.740741										2.96296																				1.48148
29	10.8333						22.5	1.66667		39.1667	5				30.8333			0.833333							52.5	1.66667											0.833333			0.833333
30											2.22222						12.2222	1.11111							1.11111	1.11111																					1.11111		2.22222
31																	3.33333									783.333
32	293.333			2.22222														2.22222
33	1.33333									13.3333					26.6667	1.33333									4
34																																						12.2222		1.11111
35		0.833333		0.833333			2.08333	7.5		4.16667			1.66667				0.833333								39.1667
36					1.66667		4.16667			151.667							10									1.66667														1.66667
37														4	4
38	2.22222																									37.7778
39	2.5			8.33333			1.66667			15.8333	791.667			0.833333			291.667	0.833333								250
40							3.33333			48.8889	11.1111	1.11111				6.66667	68.0556								1.11111
41				0.666667	1.33333		0.666667			16	1.33333	1.33333	3.33333			6.66667			1.33333							0.666667								1.33333				1.33333
42				2.66667	2.66667		10.6667	5.33333		64		2.66667	8			5.33333									29.3333
43	3.33333									35.5556	13.3333			1.11111	3.33333		24.4444	1.11111							31.1111																					1.11111
44							26.6667			160		1.11111																									1.11111
45											1.11111			16.6667	3.33333				6.66667			18.8889	97.7778				1.11111			1.11111		1.11111
46																							191.111		12.2222		25.5556					1.11111	60
47																							43									3	99
48																						22.2222	201.111	2.22222				3.33333	11.1111			15.5556	6.66667
49																			1.33333			5.33333	36				1.33333			5.33333		1.33333	5.33333
50											1.11111				3.33333				1.11111				26.6667				1.11111
51		3.33333												43.3333	3.33333	3.33333							13.3333	1.11111	23.3333			2.22222				1.11111						14.4444						3.33333		1.11111
52	0.666667	0.666667					6			26.6667	1.66667			7.33333			21.3333	0.666667	2			2.66667	8.66667		2	4									10		0.666667
53	1.11111									31.1111		1.11111	23.3333	11.1111		10
54							0.833333	22.5		1.66667					15										19.1667	5											0.833333
55					0.833333		6.66667			0.833333		0.833333			17.5					0.833333		4.16667	7.5		4.16667			0.833333		9.16667	3.33333						0.833333									26.6667
56	206	0.666667								8.66667	2.66667			2.66667
57					1.66667		0.833333			16.6667	3.33333		11.6667	10.8333	3.33333	34.1667			3.33333			0.833333	4.16667
58					1.33333	2.66667	8			340	29.3333	2.66667	180		12	52		1.33333	1.33333																				1.33333
59							11.1111			71.1111				2.22222	22.2222																									0.740741
60			6.66667	42.2222	6.66667		44.4444			324.444		17.7778		8.88889	4.44444			2.22222								28.8889
61		1.23457								32.5926			0.740741		0.740741										0.740741															0.740741
62		1.11111		1.11111	1.11111		4.44444	88.8889	2.22222	112.222		4.44444		2.22222	44.4444	5.55556		1.11111	21.1111						10	2.22222										3.33333											1.11111
63		22.6667	1.33333						4	1.33333			37.3333	1.33333		44		2.66667					8
64						0.833333	15.8333	5		65.8333		0.833333			0.833333										1.66667
65	6.66667			53.3333																						5233.33
66						6.66667								1.66667	5
67			1.11111				1.11111						1.11111		3.33333	1.11111									1.11111															26.6667
68	1.66667	4.16667			0.833333		1.66667			11.6667	4.16667	0.833333			1.66667		5																		5
69	1.90476						2.38095			52.381	3.80952				2.85714	3.80952	0.952381														15.2381
70				0.666667						1.33333									5.33333																		66.6667
71							10	4.16667		56.6667	0.833333	0.833333					0.833333																	0.833333						2.5
72							3.33333			10	1.11111				2.22222			2.22222	1.11111						2.22222															1.11111						1.11111
73							2.22222			3.33333		1.11111			2.22222	2.22222	1.11111								6.66667	1.11111											1.11111
74				2.22222			66.6667	606.667		420					93.3333		20
75							1.11111				4.44444				7.77778		82.2222									5.55556											5.55556	1.11111		2.22222
76	13.3333						2.22222				1.11111			1.11111			12.2222								2.22222																					1.11111
77	4.44444						13.3333			2.22222					12.2222
78				2.66667			0.666667			32			0.666667		6	1.33333	8.66667								3.33333	0.666667
79										21.1111		0.37037	6.66667		1.48148	4.44444		0.37037							0.37037															0.37037
80			0.666667	4			4.66667	20.6667		11.3333			0.666667		6.66667		24.6667	2.66667							7.33333	3.33333														4.66667							0.666667
81				0.666667			3.33333			77.3333																										33.3333											1.66667		5
82					0.666667		2.66667	14.6667		326		0.666667	13.3333			2.66667
83		2.66667		5.33333		0.666667	12	35.3333		28		2	2.66667			1.33333		0.666667							9.33333	4.66667												2.66667		4.66667							2
84			0.666667		0.666667	0.666667	4	18.6667		11.3333		0.666667	3.33333		0.666667	2	1.33333																							0.666667							2		2.66667
85			0.666667			0.666667	9.33333	56		12		0.666667	2.66667		2	0.666667		0.666667
86		2.22222		4.44444			40	71.1111		28.8889	2.22222	2.22222	4.44444		4.44444	2.22222		2.22222																				2.22222
87	1.11111			1.11111										2.22222												1.11111												3.33333
88				0.740741										0.740741	6.66667											2.22222												1.48148
89	32									10	32		2	24	24
90	30.6667	1.33333					1.33333				4			5.33333	4		2.66667																										2.66667
91							3.33333			140		13.3333	20			20
92				2.5				0.833333		26.6667
93				1.33333										13.3333	4								25.3333																									1.33333
94							2.66667	42.6667		26.6667		4	13.3333			2.66667																						29.3333
95		0.952381									3.80952			20.9524					0.952381			10.4762	81.9048	3.80952	0.952381		1.90476	1.90476
96							3.33333			10	1.66667				1.66667		10								6.66667													3.33333		1.66667
97	6.66667						0.512821						1.28205	6.15385	2.05128	7.17949	3.07692	0.769231	1.02564		0.512821																0.512821
98		2.44444		2.66667							1.33333		63.3333													2.66667												1.33333
99				9.33333	1.33333		5.33333	41.3333		28		1.33333	2.66667		4			4								5.33333									1.33333	8						210.667					1.33333
100		1.33333		1.33333			1.33333	1.33333			1.33333				1.33333					1.33333						2.66667												1.33333		1.33333
101				0.666667			4.66667	3.33333		0.666667					7.33333		34	3.33333		0.666667																1.33333											2
102		0.833333					1.66667	0.833333		30.8333				2.5	4.16667		0.833333	0.833333																						1.66667	0.833333	15
103							0.666667	2		18		0.666667		0.666667	0.666667																									1.33333
104		2								32			8	4	2	30		1					11			4
105		1.33333		0.666667	0.666667		1.33333	12.6667		4.66667			4.66667		1.33333	5.33333		0.666667	0.666667		0.666667					2
106		42.5		0.833333			4.58333			75.8333				0.833333	5.83333	49.1667		0.833333																		1.66667	1.66667			0.833333							7.5
107				2.22222						45.5556	1.66667			5.55556			3.33333									1.11111																					2.22222
108	1.33333									14.6667	5.33333		6.66667	4	5.33333	16						12	14.6667		2.66667						1.33333										1.33333						1.33333
109				2			2.66667	60		4																2												2
110	1.11111						28.8889			44.4444						1.11111	2.22222
111	7.61905					2.85714		0.952381		2.85714	4.7619			74.2857		128.571	48.5714	0.952381								1.90476																					0.952381
112							1.33333	0.666667		20.6667			6		0.666667																				0.666667
113								1.33333		10.6667	0.666667					2										14		0.666667				1.33333		0.666667									0.666667	0.666667
114																						0.666667	16.6667					2				0.666667
115	2.22222									2.22222	7.77778		3.33333	1.11111	5.55556	1.11111										1.11111																			2.22222
116										83.3333																												12.963
117		0.666667					2.66667	16	0.666667	26.6667		2.66667					0.666667									0.666667
118				2	0.666667		7	23.3333		12.6667		0.666667			1.33333	0.666667	14.6667	1							6	1.33333									0.666667												1.33333
119				1.66667	3.33333		19.1667	51.6667		16.6667			6.66667			1.66667
120	3.33333	6.66667					8.33333			3.33333							11.6667	3.33333
121										22.5				6.66667			4.16667									0.833333												7.5
122	14.4444						3.33333	2.22222		8.88889	211.111			1.11111			38.8889	1.11111								211.111											22.2222										22.2222
123	0.833333													4.16667					0.833333	1.66667		1.66667	28.3333	4.16667			6.66667						0.833333															10
124		0.666667					10.6667	6.66667		504					2.66667											1.33333											0.666667											2	11.3333
125				0.666667							0.666667	1.33333																												0.666667
126	0.666667			1.33333			1.33333	0.666667		3.33333					13.3333		4	5.33333				1.33333			1.33333																0.666667
127	1.11111		1.11111						1.11111	15.5556							3.33333
128	2.22222			31.1111						3.33333																972.222
129		5.98291		0.854701						8.54701					0.854701	5.98291	2.5641																		10.2564
130	6.66667			8.33333										1.66667			13.3333									260															1.66667
131											0.666667
132		3.33333			1.11111					14.4444	2.22222			5.55556	3.33333	8.88889																			2.22222	3.33333		36.6667
133				2		0.666667	12.6667	10					0.666667				7.33333									2.66667
134		0.952381		0.952381						61.9048	0.952381								0.952381																0.952381			0.952381							0.952381
135	2.22222													107.407	72.5926							6.66667	139.259		14.8148
136				4.16667		0.833333				40.8333	6.66667	0.833333	5		1.66667	11.6667		0.833333								7.5														1.66667
137							30	400		220					100										6.66667
138				866.667																						21733.3
139	37.3333									16			0.666667	64.6667	19.3333											21.3333
140										5				28.3333											6.66667
141																							6.66667										11.6667
142	1200			7800													2400									195600
143				2.22222	2.22222	13.3333	22.2222	24.4444		93.3333		4.44444						2.22222							6.66667
144																						0.666667	3.33333
145				32.5			2.5	0.833333		0.833333							1.66667									1473.33
146		2					1			23	2		136					1
147				1.33333			37.3333			464	8			26.6667	5.33333	2.66667	1.33333								36	2.66667											1.33333
148		0.833333					1.66667			26.6667					0.833333		0.833333
149	1	5									1				1		2	1	10				4								1				1
150											6.66667			15.5556			360									15.5556
[truncated: 61 more columns]

## Sheet: K-W data
Sample	Bivalvia	Oligochaeta	Insect	Gastropoda	Hirudinea	Crustacea	LandUseType
1	11.5	0.833333	2.5	85.3704			Cropland
2		4.7619	3.42857	42.381	0.952381		Forestland
3		2.22222	4.24242	2.22222		11.1111	Forestland
4			19.5	42.5			Forestland
5	8.33333		3.7037	11.3333			Cropland
6			0.952381	1.90476	81.9048	101.905	Cropland
7	2.77778		5.55556	19.6296			Cropland
8	2		2.53333	40.4444	0.666667		Cropland
9	3.33333	0.666667	2.26667	11	0.666667		Cropland
10	11.7647		4.90196	29.6919	0.980392	2.45098	Cropland
11	6.5		1.66667	23.8333		2.91667	Cropland
12	2.22222	0.833333	7.5	5			Cropland
13			5.2381	25.6667		89.1667	Cropland
14	22.5		4.72222	11.5		45	Cropland
15		1.66667	13.0833	6.4	0.666667	0.666667	Cropland
16		1.66667	2.22222	1.80556	0.833333		Cropland
17	0.666667		1.33333	4.53333			Cropland
18	0.666667	2.66667	3.66667	9.16667		20	Cropland
19		17786.7					Cropland
20		4	1.77778	9.33333			Cropland
21		14.8148	1.48148	35.0617	2.96296	4.44444	Cropland
22	3.55556	7.55556	1.33333	21.1111	10.6667		Cropland
23	0.666667	6	2.5	8.66667	1		Cropland
24	2	2	0.666667	5.86667	1	2.66667	Cropland
25		0.666667	1	2.88889			Cropland
26	1.77778			30.6667	0.666667		Cropland
27	0.740741		6.99588	5.55556	3.33333	7.40741	Cropland
28		1.48148	1.7284	5.18519		2.96296	Built-up land
29		1.66667	3.64583	21.25	0.833333	52.5	Cropland
30		1.11111	4.44444		1.11111	1.11111	Cropland
31		783.333	3.33333				Built-up land
32		2.22222	2.22222	293.333	3.33333		Built -up land
33	1.33333			13.7778		4	Cropland
34			1.11111			12.2222	Cropland
35		0.833333	0.833333	3.5		39.1667	Cropland
36	1.66667	1.66667	5.83333	53.3333			Cropland
37			2	4			Cropland
38		37.7778	16.6667	2.22222			Built -up land
39		129.167	541.667	5.20833	0.833333		Cropland
40	2.96296		26.7593	26.1111		1.11111	Cropland
41	3.11111	0.666667	1.06667	6.66667		1.33333	Cropland
42	3.55556	2.66667	2.66667	19.7333		29.3333	Cropland
43			11.1111	8.88889	1.11111	31.1111	Cropland
44	1.11111		1.11111	93.3333	1.11111		Cropland
45			10.8025	10			Forestland
46			24.6377			12.2222	Forestland
47			14.2941				Forestland
48			25.3086				Forestland
49			5.56863				Forestland
50			6.86869	3.33333			Forestland
51	3.33333		7.16049	13.0556		18.8889	Forestland
52	10	4	3.25926	10.1667	0.666667	2	Forestland
53	5.55556		1.11111	16.6667	2.22222		Cropland
54		5	11.6667	10		19.1667	Cropland
55	0.833333		3.16667	12.9167	0.833333	4.16667	Cropland
56			1.66667	72.4444	0.666667	0.666667	Cropland
57	17.9167		7.72727	8.66667			Cropland
58	12		11.5556	135	2.66667		Cropland
59			0.740741	26.6667			Cropland
60	10.3704	35.5556	3.33333	95.5556	2.22222		Cropland
61			1.23457	11.358		0.740741	Cropland
62	3.7037	1.66667	5.27778	36.9841	1.11111	10	Cropland
63	22.6667		11.1111	11	3.33333		Cropland
64	0.833333			17.3611	0.833333	1.66667	Cropland
65		2643.33		6.66667			Built -up land
66	6.66667			3.33333	1.66667		Cropland
67	1.11111		26.6667	1.85185		1.11111	Built -up land
68	2.22222		3.54167	4.16667	2.5		Cropland
69	3.80952		6.66667	12.381	0.952381		Cropland
70		0.666667	36	1.33333			Cropland
71	0.833333		1.25	20.2083			Cropland
72			3.65079	4.16667	2.22222	2.22222	Cropland
73	1.66667	1.11111	5	2.59259	1.11111	6.66667	Cropland
74		2.22222	20	296.667			Cropland
75		5.55556	21.1111	4.44444		1.11111	Cropland
76			9.81481	4.44444		2.22222	Cropland
77				8.05556			Cropland
78	1.33333	1.66667	8.66667	9.83333		3.33333	Cropland
79	2.40741		0.462963	8.98148	0.37037	0.37037	Forestland
80	0.666667	3.66667	4.44444	8.11111	3.55556	7.33333	Cropland
81		0.666667	12.8611	40.3333			Cropland
82	1.2		0.666667	89.1667			Cropland
83	1.16667	5	3	18	0.666667	6	Cropland
84	0.933333		1.66667	7	0.666667		Cropland
85	0.666667			15.2222	0.666667		Cropland
86	2.22222	4.44444	2.22222	29.7778	2.22222	2.22222	Cropland
87		1.11111		1.66667		3.33333	Cropland
88		1.48148	0.740741	3.7037		1.48148	Cropland
89			34.3333	18.4			Built -up land
90			2.66667	10.3333			Cropland
91	16.6667		8.33333	54.4444			Cropland
92		2.5		13.75			Cropland
93		1.33333	9.33333	8.66667		1.33333	Forestland
94	3.33333			17.6		29.3333	Cropland
95			7.66234	20.9524		0.952381	Forestland
96			4.72222	5		5	Cropland
97	7.17949		2.26496	2.99145	0.769231		Forestland
98		2.66667	4.25	63.3333		1.33333	Forestland
99	1.33333	7.33333	3.73333	14.4444	72.8889		Cropland
100		2	1.33333	1.33333		1.33333	Cropland
101		0.666667	5.06667	4.13333	3.33333		Cropland
102			0.952381	6.94444	7.91667		Cropland
103	0.666667		1	4.4			Cropland
104	30	4	5.25	11.5	1		Forestland
105	3	1.33333	0.888889	4.93333	0.666667		Cropland
106	49.1667	0.833333	12.619	18.3333	0.833333		Cropland
107		1.66667	2.22222	25.5556			Cropland
108	16		16.5714	6.44444		2.66667	Cropland
109		2		17.3333		2	Cropland
110	1.11111		2.22222	24.8148			Cropland
111	65.7143	1.90476	18.0952	21.4286	0.952381		Cropland
112	0.666667		0.666667	5.11111		0.666667	Cropland
113	2	14	2.82051	6			Cropland
114			3.72222				Forestland
115	1.11111	1.66667	2.88889	2.88889	1.11111		Cropland
116				83.3333		12.963	Cropland
117	2.66667	0.666667	0.666667	9.73333			Cropland
118	0.666667	1.66667	8	10.2667	1	6	Cropland
119	2.5	1.66667		22.6667			Cropland
120			6.66667	5	3.33333		Cropland
121		0.833333	4.16667	14.5833		7.5	Cropland
122		211.111	73.6111	6	1.11111		Cropland
123			4.77273	2.5		10	Forestland
124		1.33333	3.33333	131		2	Cropland
125	1.33333	0.666667	0.666667				Cropland
126		1.33333	2.26667	3.86667	3	1.33333	Cropland
127	1.11111		3.33333	5.92593			Cropland
128		501.667		2.77778			Built -up land
129	8.11966	0.854701	16.8091	4.70085			Forestland
130		134.167	5.55556	4.16667			Cropland
131			0.666667				Cropland
132	4.07407		2.66667	7.77778	2.22222	19.4444	Cropland
133	0.666667	2.33333	7.33333	7.77778	0.666667		Cropland
134	0.952381	0.952381	0.952381	61.9048		0.952381	Forestland
135			14.8822	63.7037		14.8148	Cropland
136	4.44444	5.83333	4.16667	12.0833	0.833333		Cropland
137				156		6.66667	Cropland
138		11300					Built -up land
139		21.3333	0.666667	27.6			Cropland
140				16.6667		6.66667	Forestland
141			3.95833				Forestland
142		101700	2400	1200			Cropland
143	6.66667	2.22222	2.22222	46.6667	3.33333	6.66667	Cropland
144			2.66667				Forestland
145		505.278	1.66667	1.38889			Cropland
146			1.75	53.3333	1		Cropland
147	2	2	3.55556	133.333		36	Cropland
148			0.833333	9.72222			Cropland
149	1		8.4	1	1		Cropland
150		15.5556	54.6032	15.5556			Cropland

## Sheet: Diversity Index
siite	Simpson_1_D	Shannon_H	Margalef	Pielou_J	LandUseType
1	0.6971	1.546	2.264	0.557602	Cropland
2	0.3492	0.8717	1.918	0.363527	Forestland
3	0.8463	2.091	2.798	0.84148	Forestland
4	0.6247	1.32	1.616	0.573269	Forestland
5	0.863	2.095	2.164	0.909847	Cropland
6	0.5191	0.8143	0.767	0.505953	Cropland
7	0.5229	1.191	1.398	0.612053	Cropland
8	0.5233	1.026	1.646	0.466953	Cropland
9	0.6956	1.629	2.463	0.679346	Cropland
10	0.7592	1.78	3.211	0.604529	Cropland
11	0.7892	1.888	2.584	0.715407	Cropland
12	0.8537	2.077	2.73	0.866176	Cropland
13	0.6344	1.26	1.475	0.573451	Cropland
14	0.7185	1.468	1.665	0.668116	Cropland
15	0.7306	1.646	2.496	0.662399	Cropland
16	0.8561	2.154	3.53	0.898288	Cropland
17	0.7465	1.604	1.941	0.824293	Cropland
18	0.8308	1.997	2.51	0.803652	Cropland
19	0.008955	0.02879	0.09543	0.0415352	Cropland
20	0.7188	1.423	1.335	0.88416	Cropland
21	0.7202	1.671	1.856	0.696861	Cropland
22	0.7021	1.761	2.392	0.686563	Cropland
23	0.7915	1.929	2.745	0.776287	Cropland
24	0.8527	2.217	3.349	0.864345	Cropland
25	0.7128	1.498	2.276	0.83605	Cropland
26	0.6691	1.274	1.436	0.612664	Cropland
27	0.7797	1.752	2.67	0.79737	Cropland
28	0.6805	1.4	1.846	0.781355	Built-up land
29	0.7877	1.741	1.97	0.726053	Cropland
30	0.6316	1.41	2.003	0.724597	Cropland
31	0.008439	0.02738	0.15	0.039501	Built-up land
32	0.05763	0.1633	0.5257	0.117796	Built -up land
33	0.5829	1.091	1.051	0.677876	Cropland
34	0.1528	0.2868	0.3899	0.413765	Cropland
35	0.5038	1.125	1.763	0.541011	Cropland
36	0.2075	0.4979	0.9758	0.277883	Cropland
37	0.5	0.6931	0.4809	0.999932	Cropland
38	0.1049	0.2146	0.273	0.309602	Built -up land
39	0.5832	1.068	1.109	0.486068	Cropland
40	0.6452	1.301	1.619	0.592111	Cropland
41	0.759	1.904	3.494	0.742315	Cropland
42	0.6947	1.56	1.651	0.709987	Cropland
43	0.7684	1.638	1.695	0.745486	Cropland
44	0.2625	0.4774	0.5729	0.344371	Cropland
45	0.6181	1.521	2.762	0.561659	Forestland
46	0.7558	1.802	1.976	0.702548	Forestland
47	0.6388	1.389	1.537	0.632161	Forestland
48	0.5833	1.399	1.91	0.562999	Forestland
49	0.6897	1.687	2.396	0.703534	Forestland
50	0.6569	1.405	1.799	0.675662	Forestland
51	0.8542	2.345	3.653	0.796417	Forestland
52	0.8717	2.418	4.55	0.78226	Forestland
53	0.7276	1.479	1.373	0.760056	Cropland
54	0.7787	1.72	2.14	0.746987	Cropland
55	0.8359	2.172	3.683	0.766621	Cropland
56	0.1371	0.3546	1.114	0.182228	Cropland
57	0.7947	1.917	2.469	0.771458	Cropland
58	0.6324	1.349	2.167	0.498144	Cropland
59	0.5144	0.9827	1.072	0.548455	Cropland
60	0.5382	1.271	1.618	0.530048	Cropland
61	0.2124	0.5358	1.43	0.299036	Cropland
62	0.7734	1.897	3.479	0.623086	Cropland
63	0.7537	1.653	1.867	0.717889	Cropland
64	0.4605	0.9864	1.796	0.44893	Cropland
65	0.02244	0.066	0.2333	0.0600758	Built -up land
66	0.6667	1.215	1.17	0.876437	Cropland
67	0.4238	0.9792	1.701	0.503209	Built -up land
68	0.8516	2.163	3.119	0.870455	Cropland
69	0.5743	1.287	1.836	0.585739	Cropland
70	0.5557	0.9404	1.007	0.524847	Cropland
71	0.4322	0.9556	1.637	0.459546	Cropland
72	0.7977	1.952	2.832	0.847743	Cropland
73	0.8636	2.201	3.235	0.917888	Cropland
74	0.6182	1.15	0.7046	0.641827	Cropland
75	0.5205	1.222	1.677	0.556156	Cropland
76	0.7285	1.623	2.269	0.738659	Cropland
77	0.6611	1.19	0.8736	0.858404	Cropland
78	0.6312	1.408	2.025	0.640808	Cropland
79	0.5859	1.208	2.02	0.580925	Forestland
80	0.848	2.188	3.376	0.789154	Cropland
81	0.6874	1.458	1.586	0.663564	Cropland
82	0.1889	0.4746	1.36	0.216	Cropland
83	0.8199	2.096	3.204	0.755972	Cropland
84	0.8008	2.087	4.254	0.736619	Cropland
85	0.5358	1.18	2.048	0.512467	Cropland
86	0.7271	1.645	2.16	0.661997	Cropland
87	0.75	1.494	1.924	0.928274	Cropland
88	0.6644	1.395	2.276	0.778564	Cropland
89	0.7691	1.694	1.307	0.814642	Built -up land
90	0.6233	1.432	1.799	0.688646	Cropland
91	0.5435	1.197	1.12	0.615136	Cropland
92	0.2022	0.4113	0.6002	0.374381	Cropland
93	0.6139	1.205	1.313	0.672523	Forestland
94	0.7555	1.567	1.258	0.805279	Cropland
95	0.6983	1.682	2.594	0.637349	Forestland
96	0.8402	1.984	2.169	0.902957	Cropland
97	0.852	2.175	3.944	0.824158	Forestland
98	0.3304	0.7994	1.39	0.41081	Forestland
99	0.5754	1.434	2.762	0.506139	Cropland
100	0.8926	2.272	3.753	0.986717	Cropland
101	0.6335	1.508	2.507	0.628885	Cropland
102	0.6644	1.502	2.519	0.626383	Cropland
103	0.4244	0.9816	1.971	0.504443	Cropland
104	0.7567	1.673	1.761	0.761415	Forestland
105	0.8185	2.057	3.528	0.801965	Cropland
106	0.7264	1.548	2.109	0.622961	Cropland
107	0.4396	1.008	1.471	0.51801	Cropland
108	0.8819	2.344	3.151	0.865567	Cropland
109	0.3116	0.7357	1.169	0.410602	Cropland
110	0.5471	0.9718	1.151	0.542372	Cropland
111	0.6764	1.392	1.97	0.560182	Cropland
112	0.5038	1.054	1.82	0.541649	Cropland
113	0.751	1.845	3.861	0.699113	Cropland
114	0.4132	0.9581	2.076	0.492366	Forestland
115	0.8416	2.054	2.796	0.892041	Cropland
116	0.233	0.3951	0.2196	0.570009	Cropland
117	0.617	1.24	1.828	0.596314	Cropland
118	0.8109	1.965	3.081	0.744584	Cropland
119	0.668	1.384	1.312	0.711235	Cropland
120	0.8053	1.771	1.688	0.910114	Cropland
121	0.6942	1.435	1.329	0.800889	Cropland
122	0.6808	1.433	1.593	0.597607	Cropland
123	0.8442	2.209	3.592	0.77968	Forestland
124	0.13	0.3646	1.432	0.158344	Cropland
125	0.72	1.332	0	0.960835	Cropland
126	0.7905	1.954	3.267	0.786347	Cropland
127	0.48	0.9836	1.314	0.611145	Cropland
128	0.0704	0.1753	0.4338	0.126452	Built -up land
129	0.66	1.454	1.642	0.699226	Forestland
130	0.2019	0.4905	0.8824	0.273753	Cropland
131	0.5	0.6931	0	0.999932	Cropland
132	0.7654	1.891	2.503	0.760994	Cropland
133	0.757	1.611	2.002	0.774727	Cropland
134	0.2057	0.5735	1.946	0.261011	Forestland
135	0.6939	1.338	1.2	0.643442	Cropland
136	0.7184	1.749	2.779	0.681885	Cropland
137	0.6169	1.133	0.6035	0.703972	Cropland
138	0.07376	0.1627	0.09974	0.234726	Built -up land
139	0.7376	1.485	0.9889	0.828794	Cropland
140	0.4549	0.8028	0.5459	0.73074	Forestland
141	0.7215	1.412	1.243	0.877325	Forestland
142	0.1055	0.2586	0.2451	0.18654	Cropland
143	0.6886	1.639	2.127	0.659582	Cropland
144	0.5625	1.074	2.731	0.774727	Forestland
145	0.06201	0.1727	0.8191	0.0887502	Cropland
146	0.3254	0.693	1.366	0.333263	Cropland
147	0.3671	0.8785	1.727	0.353534	Cropland
148	0.2469	0.5761	1.214	0.357951	Cropland
149	0.8061	1.975	3.001	0.823639	Cropland
150	0.1776	0.4124	0.5016	0.297484	Cropland
