# Supplementary material for: Impacts of Land Use and Water Quality on Macroinvertebrate Diversity Under Human Disturbance in the Lake Chaohu Basin, China
Source: Ecol Evol. 2025 Oct 30;15(11):e72415. doi: 10.1002/ece3.72415 (PMC12572828; doi:10.1002/ece3.72415)
Supplement: Supplementary file 3 — Appendix S3: ece372415‐sup‐0003‐AppendixS3.txt. [file ECE3-15-e72415-s003.txt]

##### Set Working Directory #####
setwd("D:/Desktop/essay_data")  
##### Kruskal-Wallis test for differences in water-quality indicators
library(dplyr)
library(readxl)
library(tidyr)
data <- read_excel("water_quality_data.xlsx")
variables <- c("pH", "Dissolved Oxygen (mg/L)", "Conductivity (μs/cm)", "Ammonia-Nitrogen (mg/L)",
               "Nitrate (mg/L)", "Total Nitrogen (mg/L)", "Phosphate (mg/L)", 
              "Permanganate Index (mg/L)",  "Turbidity", "Water Temperature", "Total Hardness (mg/L)", "Alkalinity (mg/L)")
##### Summary Statistics (Mean & SD) by LandUseType 
summary_data <- data %>%
  group_by(LandUseType) %>%
  summarise(across(all_of(variables),
                   list(mean = ~mean(.x, na.rm = TRUE), 
                        sd = ~sd(.x, na.rm = TRUE)),
                   .names = "{.col}_{.fn}")) %>%
  pivot_longer(cols = -LandUseType, names_to = c("Variable", ".value"), names_pattern = "(.*)_(.*)")
##### Kruskal-Wallis Test for Each Variable 
kruskal_results <- data.frame(
  Variable = variables,
  p_value = sapply(variables, function(var) {
    kruskal.test(as.formula(paste0("`", var, "` ~ LandUseType")), data = data)$p.value
  })
)
##### Merge Summary Table and p-values 
final_table <- summary_data %>%
  pivot_wider(names_from = LandUseType, values_from = c(mean, sd)) %>%
  left_join(kruskal_results, by = "Variable")
#####Kruskal-Wallis test for species traits
library(dplyr)
library(readxl)
library(writexl)
library(tidyr)
library(vegan)
library(permute)
library(lattice)
data <- read_excel("Macroinvertebrate_data.xlsx", sheet = 1)
# Ensure relevant columns are numeric
target_taxa <- c("Bivalvia", "Oligochaeta", "Insect", "Gastropoda", "Hirudinea", "Crustacea")
data[, target_taxa] <- sapply(data[, target_taxa], as.numeric)
##### Calculate Total Biomass
data <- data %>%
  mutate(Total_Biomass = rowSums(select(., all_of(target_taxa))))
##### Summary Statistics 
descriptive_stats <- data %>%
  group_by(LandUseType) %>%
  summarise(across(c(Total_Biomass, all_of(target_taxa)),
                   list(mean = ~mean(.x, na.rm = TRUE),
                        se = ~sd(.x, na.rm = TRUE)/sqrt(n()),
                        median = ~median(.x, na.rm = TRUE),
                        iqr = ~IQR(.x, na.rm = TRUE)),
                   .names = "{.col}_{.fn}")) %>%
  ungroup()
##### Kruskal-Wallis Test 
kw_test_results <- data.frame(
  Taxon = character(),
  H_value = numeric(),
  p_value = numeric(),
  stringsAsFactors = FALSE
)
for (taxon in c(target_taxa, "Total_Biomass")) {
  if (taxon %in% colnames(data)) {
    kw <- kruskal.test(data[[taxon]] ~ data$LandUseType)
    
    kw_test_results <- rbind(kw_test_results, 
                             data.frame(
                               Taxon = taxon,
                               H_value = kw$statistic,
                               p_value = kw$p.value
                             ))
  } else {
    warning(paste("Column", taxon, "not found in the dataset."))
  }
}
#####Identify dominant species with SIMPER
library(readxl)
library(dplyr)
library(tidyr)
library(vegan)
# Replace with your actual file path
data <- read_excel("Macroinvertebrate_data.xlsx", sheet = 1)
##### Calculate Group-Wise Mean Relative Abundance #####
data$LandUseType <- as.factor(data$LandUseType)
species_data <- data %>% select(-LandUseType)
relative_abundance <- species_data / rowSums(species_data, na.rm = TRUE)
relative_abundance <- cbind(LandUseType = data$LandUseType, relative_abundance)
group_mean_relative <- as.data.frame(relative_abundance) %>%
  mutate(LandUseType = land_use_type) %>%
  group_by(LandUseType) %>%
  summarise(across(everything(), mean, na.rm = TRUE)) %>%
  ungroup()
##### Identify Top Contributing Taxa per Land Use Type #####
top_species_contributions <- group_mean_relative %>%
  pivot_longer(cols = -LandUseType, 
               names_to = "Species", 
               values_to = "Contribution") %>%
  group_by(LandUseType) %>%
  arrange(desc(Contribution), .by_group = TRUE) %>%
  slice_head(n = 10) %>%
  mutate(Contribution = round(Contribution, 2),
         Rank = row_number()) %>%
  select(LandUseType, Rank, Species, Contribution)
##### Compare diversity indices across disturbance levels
library(readxl)
# Read data
data <- read_xlsx("Macroinvertebrate_data.xlsx")
# Define exact column names in the Excel file
diversity_indices <- c(
  "Shannon-Wiener diversity index (H)",
  "Simpson’s dominance index (D)",
  "Margalef species richness index (d)",
  "Pielou’s evenness index (J)"
)
# Define Y-axis labels (matching indices in order)
y_labels <- c(
  "Shannon-Wiener Index (H)",
  "Simpson’s Dominance Index (D)",
  "Margalef Richness Index (d)",
  "Pielou’s Evenness Index (J)"
)
names(y_labels) <- diversity_indices
# Optional: custom X-axis labels & colors
custom_x_labels <- c("Low disturbance", "Moderate disturbance", "High disturbance")
fill_color <- c("lightblue", "lightgreen", "lightpink")

# Optional: set Y-axis limits
ylim_values <- list(
  "Shannon-Wiener diversity index (H)" = c(0, 4),
  "Simpson’s dominance index (D)"       = c(0, 1),
  "Margalef species richness index (d)" = c(0, 6),
  "Pielou’s evenness index (J)"         = c(0, 1)
)
# Loop over indices and plot
for (index in diversity_indices) {
  # Kruskal-Wallis test
  kw_test <- kruskal.test(data[[index]] ~ data$LandUseType)
  chi_sq  <- round(kw_test$statistic, 2)
  p_val   <- kw_test$p.value
  p_text  <- ifelse(p_val < 0.05, "P < 0.05", paste0("P = ", round(p_val, 3)))
  # Draw boxplot
  boxplot(
    data[[index]] ~ data$LandUseType,
    ylab   = y_labels[[index]],
    names  = custom_x_labels,
    col    = fill_color,
    border = "black",
    las    = 1,
    cex.axis = 1.2,
    cex.lab  = 1.5,
    cex.main = 1.5,
    ylim   = ylim_values[[index]],
    main   = paste("Kruskal-Wallis Test:", p_text)
  )
  # Add statistics on plot
  stat_text <- paste0("χ² = ", chi_sq, ", ", p_text)
  mtext(stat_text, side = 3, line = 0.5, cex = 1, font = 1)
}
#### Variance partitioning analysis
## Load required packages
library(readxl)
library(vegan)
library(ggplot2)
library(dplyr)
library(tibble)
library(cowplot)
library(grid)      # for unit()
## 1) Read data
mite      <- read_excel("Diversity_data",     sheet = 1, col_names = TRUE)
mite.env  <- read_excel("Water_quality_data", sheet = 1, col_names = TRUE)
mite.pcnm <- read_excel("landuse_data",       sheet = 1, col_names = TRUE)
mite[is.na(mite)] <- 0  # Replace missing values with 0
X_land  <- as.data.frame(mite.pcnm)
X_water <- as.data.frame(mite.env)
## 2) CCA & variation partitioning (two groups)
vp <- varpart(mite, X_land, X_water, chisquare = TRUE)
R2_all    <- RsquareAdj(cca(mite ~ . , data = cbind(X_land, X_water)))$adj.r.squared
R2_LU     <- RsquareAdj(cca(mite ~ . + Condition(as.matrix(X_water)), data = X_land))$adj.r.squared
R2_WQ     <- RsquareAdj(cca(mite ~ . + Condition(as.matrix(X_land)),  data = X_water))$adj.r.squared
R2_Shared <- max(R2_all - R2_LU - R2_WQ, 0)
R2_Unexp  <- max(1 - R2_all, 0)
bar2 <- tibble(
  type  = factor(c("Landuse", "Water quality"), levels = c("Water quality", "Landuse")),
  prop  = c(R2_LU, R2_WQ) / (R2_LU + R2_WQ),
  group = "A",
  TYPE  = c("Landuse", "Water quality")
)
# Adjustable plot parameters
x_axis_title_size <- 14
y_axis_title_size <- 14
x_axis_text_size  <- 10
y_axis_text_size  <- 10
x_tick_length     <- 0.5
y_tick_length     <- 0.5
## Left panel: stacked bar of partitioned variance
p_left <- ggplot(bar2, aes(x = group, y = prop, fill = type)) +
  geom_col(position = "fill", width = 0.65) +
  geom_text(aes(label = TYPE), position = position_stack(vjust = 0.5),
            fontface = "bold", size = 3.5) +
  annotate("text",
           label = bquote(plain("Adj.") * italic(R)^2 == .(round(R2_all, 2))),
           x = "A", y = 1.02, hjust = 0.5, size = 3.8,
           family = "Times New Roman") +
  scale_fill_manual(values = c("#66C2A5", "#8DA0CB")) +
  labs(x = "", y = "Relative effect of estimates (%)") +
  scale_y_continuous(labels = scales::percent, limits = c(0, 1.02), expand = c(0.019, 0)) +
  theme(
    panel.border = element_blank(),
    panel.grid   = element_blank(),
    axis.ticks.x = element_blank(),
    axis.title.x = element_blank(),
    axis.text.x  = element_blank(),
    axis.line.y  = element_line(),
    axis.ticks.y = element_line(colour = "black", linewidth = y_tick_length),
    axis.title.y = element_text(face = "bold", size = y_axis_title_size, vjust = 1.8),
    axis.text.y  = element_text(size = y_axis_text_size, family = "Times New Roman"),
    legend.position = "none",
    plot.margin = unit(c(2, -0.1, 1, 0.5), "cm")
  ) +
  scale_x_discrete(expand = c(0.2, 0.3))
## 3) Right panel: parameter estimates ± CI
cca_fit <- cca(mite ~ ., data = cbind(X_land, X_water))
ef <- envfit(cca_fit, cbind(X_land, X_water), permutations = 999, na.rm = TRUE)
ef_vec <- scores(ef, display = "vectors", choices = 1:2)
ef_p   <- ef$vectors$pvals
est <- ef_vec[, 1]
## Bootstrap CI
B <- 200  # use 200 for testing; increase to 1000 for final
boot_mat <- matrix(NA_real_, nrow = length(est), ncol = B,
                   dimnames = list(rownames(ef_vec), NULL))
for (b in 1:B) {
  idx      <- sample(seq_len(nrow(mite)), replace = TRUE)
  mite_b   <- mite[idx, , drop = FALSE]
  Xland_b  <- X_land[idx, , drop = FALSE]
  Xwater_b <- X_water[idx, , drop = FALSE]
  fit_b <- try(cca(mite_b ~ ., data = cbind(Xland_b, Xwater_b)), silent = TRUE)
  if (inherits(fit_b, "try-error")) next
  ef_b <- try(envfit(fit_b, cbind(Xland_b, Xwater_b), permutations = 0), silent = TRUE)
  if (inherits(ef_b, "try-error")) next
  sc_b <- try(scores(ef_b, display = "vectors", choices = 1), silent = TRUE)
  if (inherits(sc_b, "try-error")) next
  vnames <- intersect(rownames(ef_vec), rownames(sc_b))
  boot_mat[vnames, b] <- sc_b[vnames, 1]
}
ci_low  <- apply(boot_mat, 1, function(x) quantile(x, 0.025, na.rm = TRUE))
ci_high <- apply(boot_mat, 1, function(x) quantile(x, 0.975, na.rm = TRUE))
## Variable grouping
nm_land  <- colnames(X_land)
nm_water <- colnames(X_water)
var_group <- tibble(
  var = c(nm_land, nm_water),
  grp = c(rep("Landuse", length(nm_land)), rep("Water quality", length(nm_water)))
)
## Prepare plotting data frame
df_right <- tibble(
  var      = names(est),
  Estimate = as.numeric(est),
  CI_low   = as.numeric(ci_low[names(est)]),
  CI_high  = as.numeric(ci_high[names(est)]),
  pval     = as.numeric(ef_p[names(est)])
) %>%
  left_join(var_group, by = "var") %>%
  mutate(
    grp = ifelse(is.na(grp), "Water quality", grp),
    var_display = gsub("NH3-N", "NH[3]-N", var),
    Signif = case_when(
      pval < 0.001 ~ "***",
      pval < 0.01  ~ "**",
      pval < 0.05  ~ "*",
      TRUE         ~ ""
    )
  ) %>%
  arrange(Estimate) %>%
  mutate(var_display = factor(var_display, levels = var_display))
cols <- c("Landuse" = "#66C2A5", "Water quality" = "#8DA0CB")
## Right panel: forest plot
p_right <- ggplot(df_right, aes(x = var_display, y = Estimate, color = grp)) +
  geom_point(size = 3) +
  geom_errorbar(aes(ymin = CI_low, ymax = CI_high), width = 0.2) +
  geom_hline(yintercept = 0, linetype = 2, linewidth = 0.5, color = "black") +
  geom_text(aes(label = Signif, y = CI_high + 0.05),
            hjust = 0, size = 4, family = "Times New Roman") +
  coord_flip() +
  theme_light(base_family = "Times New Roman") +
  theme(
    axis.text.x  = element_text(size = x_axis_text_size, face = "bold"),
    axis.text.y  = element_text(size = y_axis_text_size, face = "bold"),
    axis.title.x = element_text(size = x_axis_title_size, face = "bold"),
    axis.title.y = element_blank(),
    panel.grid   = element_blank(),
    legend.position = "none",
    plot.margin = unit(c(1, 1, 1, 0), "cm")
  ) +
  ylab("Parameter estimates") +
  scale_color_manual(values = cols) +
  scale_x_discrete(labels = function(x) {
    sapply(x, function(lbl) {
      if (grepl("NH\\[3\\]-N", lbl)) {
        return(parse(text = "NH[3]*'-'*N"))
      } else {
        return(lbl)
      }
    })
  })

## 4) Combine panels
combined_fig <- plot_grid(p_left, NULL, p_right, nrow = 1,
                          align = "h", rel_widths = c(1, 0.2, 3))

print(combined_fig)

#### Partial least-squares structural equation modeling
library(plspm)
library(readxl)
# ── Import Excel file --------------------------------------------------------
data <- read_excel("Macroinvertebrate_data.xlsx")   # make sure the file exists
colnames(data)
# ── Model 3 ------------------------------------------------------------------
blocks_opt <- list(
  c("cropland", "forest", "builtland"),               # Landuse
  c("NH3N", "NO3N", "TN", "TH"),                      # Water
  c("Shannon_H", "Simpson_1_D", "Margalef", "Pielou_J")  # Diversity
)
modes_opt <- c("B", "B", "B")   # Water can also be set to "B" if desired
# ── Path matrix --------------------------------------------------------------
path_matrix_opt <- rbind(
  c(0, 0, 0),
  c(1, 0, 0),
  c(1, 1, 0)
)
colnames(path_matrix_opt) <- rownames(path_matrix_opt) <- c("Landuse", "Water", "Diversity")
# ── Run PLS-PM ---------------------------------------------------------------
pls_model_opt <- plspm(data, path_matrix_opt, blocks_opt, modes = modes_opt)
summary(pls_model_opt)
# ── Check multicollinearity (VIF) for the formative construct Landuse --------
library(car)
# Extract the three indicators of the formative construct Landuse
landuse_data <- data[, c("cropland", "forest", "builtland")]
# Fit a regression to compute VIF
vif_model <- lm(cropland ~ forest + builtland, data = landuse_data)
vif(vif_model)
# ── Bootstrap the model ------------------------------------------------------
pls_model_boot <- plspm(data, path_matrix_opt, blocks_opt, modes = modes_opt,
                        boot.val = TRUE, br = 500)   # 500–2000 replications recommended
summary(pls_model_boot)
