# Supplementary material for: Impacts of Land Use and Water Quality on Macroinvertebrate Diversity Under Human Disturbance in the Lake Chaohu Basin, China
Source: Ecol Evol. 2025 Oct 30;15(11):e72415. doi: 10.1002/ece3.72415 (PMC12572828; doi:10.1002/ece3.72415)
Supplement: Supplementary file 5 — Appendix S5: ece372415‐sup‐0005‐AppendixS5.xlsx. [file ECE3-15-e72415-s005.xlsx]

## Sheet: 150
Sample	pH	Dissolved Organic Carbon（mg/L）	Electrical Conductivity（μs/cm）	Ammonia Nitrogen（mg/L）	Nitrate（mg/L）	Total Nitrogen（mg/L）	Phosphate（mg/L）	Permanganate Index（mg/L）	Turbidity	Water Temperature	Total Hardness（mg/L）	Alkalinity（mg/L）	LandUseType
1	7.78	10.25	83	0.1158	1.15563	1.5101	0.02266	2.14634	18.2	18.99	42.4544	28.2661	Cropland
2	8	11.66	49	0.12121	1.41922	1.69782	0.01226	2.14634	5.8	13.32	27.9811	25.4395	Forestland
3	7.78	10.37	41	0.07808	2.73801	2.98646	0.00987	2.34146	6	18.75	21.7268	14.1331	Forestland
4	8.09	10.42	46	0.05724	1.95767	2.47042	0.01222	1.95122	1.1	17.82	22.0071	19.7863	Forestland
5	10.45	16.19	75	0.14287	0.10877	0.73444	0.00749	6.43902	1.5	20.98	37.358	22.6129	Cropland
6	7.4	6.14	136	1.54676	0.13776	2.2314	0.25875	4.29268	4.9	20.83	56.7949	45.2258	Cropland
7	8.77	12.02	115	0.18942	0.09547	0.50708	0.02543	4.68293	6.9	22.33	77.548	48.0524	Cropland
8	9.87	18.22	138	0.13294	0.09092	0.44872	0.02363	4.87805	0.9	25.25	82.2564	39.5726	Cropland
9	9.87	18.22	138	0.08647	0.16666	0.66028	0.01706	3.90244	0.9	25.25	39.0068	31.0927	Cropland
10	7.43	10.22	88	0.09396	0.09765	0.62826	0.01032	2.73171	9.1	17.67	61.6012	28.2661	Cropland
11	8.74	11.89	69	0.17778	1.80051	2.35002	0.04225	2.14634	10.3	16.87	42.4387	31.0927	Cropland
12	7.63	9.78	174	0.12717	1.07854	1.36778	0.23788	2.53659	5.6	17.18	28.6537	22.6129	Cropland
13	7.77	10.3	126	0.66088	0.85749	2.07974	0.05275	5.26829	6.4	17.26	88.6724	53.7056	Cropland
14	7.67	8.78	221	0.4316	0.31832	1.63118	0.03242	3.31707	7.7	18.26	59.4101	39.5726	Cropland
15	7.8	10.05	191	0.38622	0.73403	1.99794	0.02118	4.68293	3.9	19.44	99.2156	45.2258	Cropland
16	8.13	10.67	216	1.07648	0.26998	3.02148	0.03526	5.85366	4.4	17.76	88.1743	42.3992	Cropland
17	8.24	10.42	240	0.17246	0.06777	0.68174	0.01126	5.26829	3.8	17.92	93.8519	36.746	Cropland
18	7.59	3.22	323	0.81986	1.34733	4.96646	0.24355	6.04878	8.2	15.54	112.912	53.7056	Cropland
19	7.49	9.94	218	4.9873	0.07312	5.54884	0.00485	7.41463	17.2	15.93	130.874	132.851	Cropland
20	8.48	10.25	195	2.10727	0.20392	2.47832	0.01912	5.46341	7.8	17.13	123.575	36.746	Cropland
21	7.9	8.35	203	0.30456	0.1251	0.95462	0.03007	4.29268	36	17.33	102.209	56.5323	Cropland
22	8.62	10.48	191	0.41726	0.46756	1.54556	0.05259	4.68293	11.3	19.86	108.267	76.3185	Cropland
23	7.84	10.1	190	0.40363	0.05451	0.78156	0.03816	4.87805	21.7	16.11	74.7934	33.9194	Cropland
24	8.52	9.68	180	0.39578	0.17612	1.00642	0.02691	1.7561	30	16.6	123.616	0	Cropland
25	8.95	11.94	212	0.29535	0.32	1.82918	0.02714	3.5122	12.1	18.85	93.9738	45.2258	Cropland
26	8.47	9.53	224	0.22263	0.0574	0.97982	0.02691	4.87805	18.8	18.73	103.683	42.3992	Cropland
27	8.04	8.98	194	0.92146	0.09182	1.19092	0.09678	5.65854	57.6	19.9	118.699	45.2258	Cropland
28	7.77	8.32	230	0.15586	0.14829	1.75748	0.03291	4.4878	19.2	17.21	89.7164	50.879	Built-up land
29	6.93	3.94	228	0.30302	0.0796	0.91942	0.03481	5.07317	0.9	16.31	114.384	62.1855	Cropland
30	7.43	2.02	577	0.25737	0.04662	0.55358	0.02611	5.85366	25.7	21.86	136.64	90.4516	Cropland
31	7.11	1.75	405	13.0864	0.05104	15.9653	1.15596	3.31707	23.6	20.22	114.924	127.198	Built-up land
32	8.39	10.13	107	15.852	0.05457	17.8715	0.96819	3.12195	51.9	22.57	101.062	110.238	Built -up land
33	7.19	1.05	392	14.0672	0.17289	15.3401	0.82226	3.12195	7.9	21.03	48.6585	31.0927	Cropland
34	8.06	8.51	321	0.42077	0.07392	0.76108	0.02714	5.46341	133.8	21.03	80.9397	48.0524	Cropland
35	9.22	10.24	200	0.27749	0.05694	2.16248	0.33391	8	39.4	20.96	142.703	76.3185	Cropland
36	7.5	0.85	534	1.3912	0.12989	2.72268	0.25933	6.04878	29.7	20.82	94.6117	59.3589	Cropland
37	7.55	4.07	428	12.9791	0.18136	15.9671	0.64074	9.7561	32.4	20.9	140.607	113.065	Cropland
38	7.98	13.23	418	12.9069	0.04962	16.4657	0.95601	7.60976	30.2	23.39	122.028	101.758	Built -up land
39	7.89	5.31	266	6.6016	0.11802	9.6961	0.42043	8.78049	18.6	20.32	115.819	84.7984	Cropland
40	9.87	13.45	180	3.23416	0.07394	4.30314	0.18221	10.3415	9.1	25.89	84.9632	76.3185	Cropland
41	7.8	8.46	192	0.41049	0.05492	0.76354	0.02411	8.19512	28.5	17.79	66.1769	28.2661	Cropland
42	9.1	14.37	284	0.33442	0.05304	0.64494	0.04914	6.2439	23.8	21.29	119.03	67.8387	Cropland
43	7.79	9.89	76	1.37424	0.05446	2.36428	0.15944	8.19512	116.1	16.62	74.6272	79.1452	Cropland
44	8.11	10.19	129	0.4519	0.47717	2.30054	0.02179	5.85366	89.1	16.27	37.1042	19.7863	Cropland
45	7.6	10.79	33	0.37476	0.28491	1.05834	0.02308	4.09756	0.1	10.96	26.0615	19.7863	Forestland
46	7.61	10.9	41	0.23021	0.44226	2.50188	0.01187	2.92683	0.3	12.3	17.1561	8.47984	Forestland
47	8.11	11.35	56	0.21469	0.1818	2.56788	0.01699	2.53659	1.2	14.44	24.8327	11.3065	Forestland
48	7.75	9.61	57	0.20242	0.4097	1.61018	0.02785	2.53659	1	16.28	32.2093	16.9597	Forestland
49	8.32	10.73	63	0.24483	0.25798	2.415	0.02649	3.12195	1.4	17.94	33.6678	22.6129	Forestland
50	9.08	11.71	82	0.26441	1.03711	3.4017	0.03613	2.34146	0.8	19.15	35.7199	16.9597	Forestland
51	8.96	16.94	157	0.1989	0.1437	1.79176	0.02714	2.53659	1.6	19.9	32.8788	28.2661	Forestland
52	8.96	16.94	157	0.26792	0.05404	0.74286	0.02846	6.2439	1.6	19.9	92.8088	56.5323	Forestland
53	9.95	16.97	190	0.35428	0.05173	0.47064	0.01042	5.26829	7.6	26.48	114.479	19.7863	Cropland
54	9.95	16.97	190	0.36853	0.0458	1.95466	0.00961	2.73171	7.6	26.48	65.7902	22.6129	Cropland
55	7.89	9.86	198	0.40399	0.04194	0.55952	0.02189	4.87805	7	22.35	109.197	33.9194	Cropland
56	7.89	9.86	198	0.70509	0.04325	1.35392	0.09298	8.19512	7	22.35	129.843	36.746	Cropland
57	7.72	12.49	225	0.25773	0.04525	0.53396	0.02463	4.09756	13.9	20.75	77.6246	25.4395	Cropland
58	8.46	10.95	132	0.30844	0.0463	0.88764	0.01706	6.43902	5.1	19.58	82.6651	22.6129	Cropland
59	8.46	10.95	132	0.29156	0.0432	0.57246	0.01061	5.46341	5.1	19.58	122.486	39.5726	Cropland
60	9.47	12.81	205	0.69282	0.05406	1.51154	0.0466	7.80488	21.5	25.14	132.173	33.9194	Cropland
61	10.16	10.94	130	0.28579	0.04509	0.64354	0.02169	6.43902	20.4	23.64	122.408	48.0524	Cropland
62	10.16	10.94	130	0.6551	0.04393	1.77564	0.08142	1.95122	20.4	23.64	53.8008	48.0524	Cropland
63	9.17	13.37	232	0.27108	0.05856	0.4849	0.02617	4.4878	18.9	25.23	142.952	70.6653	Cropland
64	7.67	1.79	616	1.37929	0.16373	3.12562	0.0514	7.80488	27	20.68	81.8051	48.0524	Cropland
65	8.54	11.72	269	25.531	0.05104	28.1945	2.12346	1.7561	4.9	21.62	84.2179	172.423	Built -up land
66	8.32	10.64	134	2.19416	0.04923	2.37732	0.12729	4.09756	40.1	19.51	145.067	79.1452	Cropland
67	7.8	9.66	189	0.67676	0.13649	0.9171	0.05958	4.09756	59.8	15	80.9014	39.5726	Built -up land
68	7.23	6.08	168	0.40571	0.12125	0.72946	0.02295	4.87805	0.4	14.13	119.084	39.5726	Cropland
69	7.42	7.2	127	0.3679	0.07878	0.62004	0.01696	2.73171	0.6	13.45	100.703	48.0524	Cropland
70	7.69	11.05	327	0.64355	0.23211	1.08282	0.02157	2.92683	2.3	15.58	315.761	36.746	Cropland
71	7.94	9.89	110	0.64491	0.0806	0.956	0.03964	4.87805	11.5	16.52	67.5648	42.3992	Cropland
72	7.65	4.54	296	0.44532	0.05189	0.76524	0.05317	6.63415	1.9	14.07	224.996	39.5726	Cropland
73	7.62	4.6	241	0.55314	0.05308	0.70242	0.02856	5.46341	7	13.08	178.075	45.2258	Cropland
74	8	9.25	391	0.56124	0.06377	1.16792	0.11399	7.02439	41.6	20.66	181.815	48.0524	Cropland
75	7.81	8.01	1238	17.1044	1.49277	53.486	0.0619	9.36585	6.5	17.64	410.716	36.746	Cropland
76	8.32	7.43	297	3.65996	0.09109	4.47072	0.30472	9.17073	10	16.05	174.859	33.9194	Cropland
77	7.04	5.51	191	0.59772	0.05605	0.68246	0.04566	4.09756	1	16.51	130.814	50.879	Cropland
78	7.67	8.78	221	0.39461	0.08424	0.87814	0.02253	6.82927	7.7	13.13	136.709	56.5323	Cropland
79	7.94	10.2	185	0.26044	0.41535	1.89728	0.0091	8.78049	0.4	14.73	72.7139	48.0524	Forestland
80	7.27	3.29	190	0.53753	0.0985	1.44974	0.04718	7.80488	5.9	16.34	104.897	50.879	Cropland
81	8.08	9.95	244	0.46968	0.27785	1.1012	0.0236	5.26829	34.8	20.01	94.8919	39.5726	Cropland
82	8.64	11.4	288	0.33821	0.16231	1.07682	0.01361	4.87805	20.4	17.57	161.966	53.7056	Cropland
83	8.2	9.58	216	2.11431	0.13	2.69598	0.05249	5.26829	13	17.3	128.354	59.3589	Cropland
84	8.34	10.03	172	0.4723	0.20385	1.53996	0.01873	19.3171	30.9	15.99	64.6338	36.746	Cropland
85	8.15	10.5	219	0.53338	0.18664	2.35602	0.0224	4.09756	21.9	16.05	68.5199	42.3992	Cropland
86	8.7	11.09	194	0.30636	0.19554	2.38292	0.05046	5.46341	52.9	19.47	101	50.879	Cropland
87	8.35	11.17	265	0.48881	0.05711	1.6266	0.01277	4.68293	17.1	20.66	132.319	79.1452	Cropland
88	7.56	6.04	280	0.41311	0.04	1.01616	0.02495	5.26829	13.8	18.26	137.59	90.4516	Cropland
89	9.49	18.44	350	1.98474	0.91795	6.6539	0.59799	7.60976	23.8	25.71	113.213	56.5323	Built -up land
90	6.95	2.91	211	0.91416	0.07	1.21684	0.15815	7.41463	5.1	18.35	135.748	70.6653	Cropland
91	7.5	8.2	202	0.3328	0.08236	0.48018	0.01847	4.87805	2.4	16.28	154.832	84.7984	Cropland
92	8.63	13.84	252	0.3143	0.05553	0.73356	0.03113	5.65854	7.2	18.82	157.22	70.6653	Cropland
93	7.49	11.1	36	0.28453	0.88559	2.05572	0.0168	2.14634	0.9	11.89	23.7129	16.9597	Forestland
94	9.28	7.5	202	0.32242	0.05493	0.88718	0.01045	8	3	22.65	92.6318	50.879	Cropland
95	7.55	8.77	69	0.29707	0.15847	0.72268	0.02711	1.95122	4.1	18.15	41.3094	25.4395	Forestland
96	7.32	6.22	142	0.65619	0.0713	1.40036	0.05993	5.85366	5	16.95	94.0946	42.3992	Cropland
97	7.68	9.38	340	0.25213	0.09154	0.98556	0.01055	2.53659	3.2	15.75	328.312	93.2782	Forestland
98	8.06	10.21	259	0.26747	0.41138	2.88326	0.01116	8.97561	34.8	16.1	229.829	79.1452	Forestland
99	9.94	21.44	186	0.43377	0.06031	1.4887	0.02401	4.87805	14.7	21.7	89.6547	48.0524	Cropland
100	7.76	7.43	229	0.88113	0.05122	1.2949	0.05607	5.46341	14	16.43	153.401	93.2782	Cropland
101	8.13	10.19	186	0.4621	0.05455	0.60968	0.02211	5.07317	0.25	14.75	106.286	45.2258	Cropland
102	7.7	8.84	149	0.40047	0.13709	1.0509	0.01145	5.07317	12.1	18.01	81.3201	39.5726	Cropland
103	8.37	11.29	76	0.38622	0.22608	1.81532	0.02089	2.92683	2	15.25	53.1615	22.6129	Cropland
104	8.27	11.11	82	0.25141	0.34858	2.10114	0.02807	1.95122	1.2	12.53	76.27	31.0927	Forestland
105	9.71	12.44	78	0.34525	0.32502	2.58662	0.00936	2.53659	7	15.62	41.489	16.9597	Cropland
106	9.16	13.38	190	0.45434	0.08729	1.02616	0.03236	4.09756	5.5	16.99	99.0591	33.9194	Cropland
107	7.91	10.88	287	0.5711	0.05024	0.92202	0.01319	6.43902	1.5	15.42	134.869	73.4919	Cropland
108	8	9.28	201	0.43801	0.15599	1.0957	0.02553	9.95122	2.6	18.78	272.124	84.7984	Cropland
109	7.75	8.91	270	0.68795	0.06892	2.03524	0.04917	3.31707	4.9	17.36	147.027	67.8387	Cropland
110	7.41	6.12	156	0.48989	0.07506	0.82052	0.02292	5.07317	1.2	14.9	210.077	87.625	Cropland
111	8.15	9.99	172	0.42502	0.05353	0.71412	0.02807	5.46341	101.2	15.34	117.285	25.4395	Cropland
112	8.12	11.21	82	0.30366	0.09258	0.59956	0.013	2.73171	1.3	15.56	138.73	115.891	Cropland
113	8.99	11.08	51	0.28489	0.47585	2.40744	0.01967	2.14634	1.7	19.17	50.8983	28.2661	Cropland
114	7.81	10.45	58	0.23788	0.47266	2.70272	0.02276	9.56098	7.8	15.29	39.2263	42.3992	Forestland
115	18.56	9.67	232	0.33488	0.18124	1.12954	0.02418	2.53659	23	17.23	34.5892	28.2661	Cropland
116	8.55	10.51	180	0.70906	0.21176	3.78	0.03265	5.46341	4.6	15.21	127.415	33.9194	Cropland
117	8.67	13.27	208	0.31782	0.06819	0.6127	0.01106	3.12195	4	19.67	133.845	42.3992	Cropland
118	7.86	9.96	210	0.41139	0.09603	0.66382	0.00846	5.65854	99.7	17.29	53.4517	45.2258	Cropland
119	7.61	8.32	152	0.56605	0.10827	1.38024	0.02972	4.29268	2.8	16.59	126.163	39.5726	Cropland
120	7.51	9.57	94	0.54728	0.05959	0.80404	0.01152	6.2439	2.1	13.36	101.305	36.746	Cropland
121	8.01	8.63	280	0.43855	0.07	1.48808	0.00981	3.12195	48.4	15.26	26.1526	42.3992	Cropland
122	8.37	10.28	184	1.17727	0.05197	2.01102	0.48827	8.19512	38.8	17.2	138.997	45.2258	Cropland
123	7.75	10.03	203	0.5027	0.89188	1.34874	0.04421	2.14634	16.6	16.61	42.7881	36.746	Forestland
124	8.04	16.25	257	0.66909	0.15014	1.16038	0.02366	3.90244	14.2	25.75	80.9751	33.9194	Cropland
125	8.52	11.43	290	1.63383	0.20246	2.30176	0.03845	5.65854	18.3	21.25	112.217	42.3992	Cropland
126	7.68	5.92	361	2.90193	0.05784	4.32264	0.40207	10.7317	36.5	21.99	98.2689	31.0927	Cropland
127	7.1	5.94	160	2.27997	0.16314	4.61776	0.34644	7.21951	2.6	13.6	120.142	36.746	Cropland
128	7.1	5.94	160	16.1443	0.06303	14.7543	0.69576	9.7561	2.6	13.6	111.433	33.9194	Built -up land
129	7.31	1.46	312	0.7401	0.06848	1.12836	0.05568	7.21951	11.2	19.57	127.772	31.0927	Forestland
130	10.37	14.37	303	3.8342	0.08819	4.64372	0.82777	8	5.9	19.33	142.357	28.2661	Cropland
131	7.69	8.55	290	0.89891	0.05529	1.05394	0.07088	8.19512	27.4	14.68	113.568	19.7863	Cropland
132	8.11	9.17	173	0.66945	0.05787	1.35648	0.04643	6.82927	23.1	15.65	130.221	107.411	Cropland
133	7.77	9.87	100	0.73108	0.23524	1.25364	0.0157	4.4878	5.2	16.45	82.3647	45.2258	Cropland
134	9.19	11.99	76	0.35473	0.65746	1.56486	0.00833	2.14634	2	18.44	67.1209	16.9597	Forestland
135	9.29	13.58	147	0.37503	0.86043	2.27564	0.01354	1.7561	1.6	22.88	65.5597	22.6129	Cropland
136	9.29	13.56	147	0.38459	0.0545	0.5373	0.00556	4.4878	1.6	22.88	78.9583	42.3992	Cropland
137	8.05	8.11	304	0.89494	0.05372	1.04788	0.02714	7.80488	52.3	19.95	105.714	90.4516	Cropland
138	8.09	11.14	502	23.6443	0.05419	25.1007	6.094	9.7561	16.7	23.23	134.533	144.157	Built -up land
139	7.89	8.11	265	1.93412	0.09539	2.65528	0.22947	6.2439	8.8	22.36	85.9697	79.1452	Cropland
140	9.18	11.07	78	0.51299	0.80554	2.37142	0.03258	9.56098	33.4	19.38	62.7149	31.0927	Forestland
141	7.94	10.06	58	0.34128	1.91112	4.54724	0.02269	1.7561	0.1	15.89	34.7769	11.3065	Forestland
142	7.91	1.39	663	31.5981	0.063	46.5775	5.73	68.2927	54.5	22.86	187.088	237.435	Cropland
143	8.1	9.26	197	0.67162	0.52	1.83196	0.04347	3.90244	108.6	18.75	92.9201	50.879	Cropland
144	7.42	9.83	36	0.51777	1.14882	1.69	0.03216	4.29268	5.7	15.21	21.1169	11.3065	Forestland
145	7.3	2.37	3158	19.0579	0.05544	20.6733	2.19265	5.46341	8.8	14.98	120.116	107.411	Cropland
146	7.52	8.55	431	1.32191	0.05767	1.80122	0.0943	3.12195	1.6	14.44	128.197	39.5726	Cropland
147	7.51	7.16	125	1.44615	0.23851	1.86552	0.13931	9.56098	6.9	20.8	58.9685	42.3992	Cropland
148	8.06	11.39	279	1.92573	0.13666	2.87676	0.11241	7.80488	42.4	17.17	140.158	113.065	Cropland
149	7.89	11.26	70	0.55197	0.59712	1.56718	0.04669	3.31707	4.8	14.47	53.9849	39.5726	Cropland
150	7.4	1.79	484	15.9314	0.09056	26.6268	2.771	3.31707	21.5	23.37	115.593	56.5323	Cropland
